# Supplementary material for: Theoretical Study of the Influence of K20N Glycosylation on the Dynamic Behavior of Im7 Protein
Source: Molecules. 2025 Oct 1;30(19):3939. doi: 10.3390/molecules30193939 (PMC12525938; doi:10.3390/molecules30193939)
Supplement: Supplementary file 1 [file molecules-30-03939-s001.zip]

Archive with 1 entries (1 files):
- molecules-3889162-supplementary.pdf
